# Supplementary material for: Complex Interactions between the Human Major Histocompatibility Complex (MHC) and Microbiota: Their Roles in Disease Pathogenesis and Immune System Regulation
Source: Biomedicines. 2024 Aug 22;12(8):1928. doi: 10.3390/biomedicines12081928 (PMC11352054; doi:10.3390/biomedicines12081928)
Supplement: Supplementary file 1 [file biomedicines-12-01928-s001.zip]

Archive with 1 entries (1 files):
- biomedicines-3115037-supplementary.pdf
